# Supplementary material for: A method of diamorphine (heroin) administration for harm reduction
Source: Harm Reduct J. 2023 Mar 30;20:44. doi: 10.1186/s12954-023-00758-1 (PMC10061844; doi:10.1186/s12954-023-00758-1)
Supplement: Supplementary file 1 — Additional file 1. Excel file containing calculations for figures. Sheet 2 contains calculations relating to the pH of a solution containing various quantities of acid. These calculations are then contextualised using the B-index for solutions containing heroin. Sheet three contains data extracted from Tripp et al. on the mass of acid delivered per drop (assuming 100 mg/mL concentration). Sheet 4 contains calculations of heroin solubility as a function of pH. [file 12954_2023_758_MOESM1_ESM.xlsx]

## Sheet: Cal. H ascorbic
	g/mol ascorbic	g/mol heroin	conc	Ascorbic acid M	pH (-log H+) ascorbic + heroin	H ascorbic + heroin	heroin-asc
	176	369	1	176	2.05119	0.00888819	0.00753318
			0.1	17.6	2.55119	0.00281069	0.00145568
			0.5	88	2.2017	0.0062849	0.00492989
			0.05	8.8	2.7017	0.00198746	0.000632447
			0.01	1.76	3.05119	0.000888819	-0.000466194					H+= 10^-pH
			0.001	0.176	3.55119	0.000281069	-0.00107394
	heroin	acorbic	Ka ascorbic	1e-05
pKa	7.9	5	ka	7.9e-05
			0.000632447	0.000223525		3.65067
			heroin	M
			0.5	0.00135501
			heroin-cit
			heroin-asc
			6494.4

## Sheet: Buffer capacity
	Saline	Water			acid + base
Ascorbic acid (mg/ml)	pH	pH	[H+]	ascorbic mg	calculated pH
200	1.8	1.8	0.0158489	17.6	2.55119
100	2	2.1	0.01	176	2.05119
50	2.3	2.3	0.00501187	17.6	2.55119
25	2.4	2.5	0.00398107	88	2.2017
12.5	2.6	2.6	0.00251189	8.8	2.7017							blood flow arm	https://sci-hub.yncjkj.com/10.1152/jappl.1991.70.2.928
6.25	2.8	2.8	0.00158489	1.76	3.05119							210mL/min	Ahlborg, G.; Jensen-Urstad, M. (1991). Arm blood flow at rest and during arm exercise. Journal of Applied Physiology, 70(2), 928–933. doi:10.1152/jappl.1991.70.2.928
				0.176	3.55119
												3.33 mL/sec
Citric acid (mg/ml)	pH	pH	[H+]
200	1.3	1.3	0.0501187
100	1.6	1.6	0.0251189										Heroin	0.001355
50	1.7	1.8	0.0199526												B index					B index
25	1.9	2	0.0125893										asc	[H] heroin-asc	[H] > B		cit	[H]	[H] heroin-cit	[H] > B
12.5	2.1	2.2	0.00794328										200	0.0158489	2.91954		200	0.0501187	0.0487637	9.2324
6.25	2.2	2.3	0.00630957										100	0.01	1.84211		100	0.0251189	0.0237639	4.62716
													50	0.00501187	0.92324		50	0.0199526	0.0185976	3.67548
													25	0.00398107	0.733355		25	0.0125893	0.0112343	2.31907
													12.5	0.00251189	0.462716		12.5	0.00794328	0.00658828	1.46324
0	5.2	5.9											6.25	0.00158489	0.291954		6.25	0.00630957	0.00495457	1.16229
													mEq/L	moles/L/pH	moles/mL/pH	moles/5s/pH
													76	0.076	0.000361905	0.00542857
	H acid to shift 200mL by 1 pH
38.5/L/pH	0.0077														g	mg	[H]
													cit	192	0.0694857	69.4857
													asc	176	0.0636952	63.6952
1 mEq = 0.001 M
													acs	500	250	100	0
													200	2.66993	2.79474	2.86962	13.9026
													100	1.5925	1.7173	1.79218	8.77193
													50	0.673634	0.798437	0.873319	4.39638
													25	0.48375	0.608553	0.683434	3.49217
													12.5	0.213111	0.337913	0.412795	2.20341
													6.25	0.0423487	0.167151	0.242033	1.39026

## Sheet: Volume administered
			Tripp et al. 2016
		200 mg/ml	g	v (µL)	mL	200mg/ml	100mg/ml
			22	84	0.084	16.8	8.4
			23	78	0.078	15.6	7.8
			25	62	0.062	12.4	6.2
			27	49	0.049	9.8	4.9
			30	25	0.025	5	2.5

## Sheet: Heroin solubility
pKa	Ka							60s	30s	10s	5s	3s	1s
7.9	1.25893e-08	salt solubility	ph	h	s	mg/ml	supersat_pH	supersat_pH_vol	supersat_pH_vol	supersat_pH_vol	supersat_pH_vol	supersat_pH_vol
		625	1	0.1	4.76597e+06	625	1	0.00552486	0.010989	0.0322581	0.0625	0.1	0.5
		625	1.01	0.0977237	4.65748e+06	625	1	0.00552486	0.010989	0.0322581	0.0625	0.1	0.5
		625	1.02	0.0954993	4.55147e+06	625	1	0.00552486	0.010989	0.0322581	0.0625	0.1	0.5
	mg/ml	625	1.03	0.0933254	4.44786e+06	625	1	0.00552486	0.010989	0.0322581	0.0625	0.1	0.5
mg/ml	0.6	625	1.04	0.0912011	4.34662e+06	625	1	0.00552486	0.010989	0.0322581	0.0625	0.1	0.5
H-HCl	625	625	1.05	0.0891251	4.24768e+06	625	1	0.00552486	0.010989	0.0322581	0.0625	0.1	0.5
		625	1.06	0.0870964	4.15099e+06	625	1	0.00552486	0.010989	0.0322581	0.0625	0.1	0.5
		625	1.07	0.0851138	4.0565e+06	625	1	0.00552486	0.010989	0.0322581	0.0625	0.1	0.5
		625	1.08	0.0831764	3.96416e+06	625	1	0.00552486	0.010989	0.0322581	0.0625	0.1	0.5
		625	1.09	0.0812831	3.87393e+06	625	1	0.00552486	0.010989	0.0322581	0.0625	0.1	0.5
		625	1.1	0.0794328	3.78574e+06	625	1	0.00552486	0.010989	0.0322581	0.0625	0.1	0.5
		625	1.11	0.0776247	3.69957e+06	625	1	0.00552486	0.010989	0.0322581	0.0625	0.1	0.5
		625	1.12	0.0758578	3.61536e+06	625	1	0.00552486	0.010989	0.0322581	0.0625	0.1	0.5
		625	1.13	0.074131	3.53306e+06	625	1	0.00552486	0.010989	0.0322581	0.0625	0.1	0.5
		625	1.14	0.0724436	3.45264e+06	625	1	0.00552486	0.010989	0.0322581	0.0625	0.1	0.5
		625	1.15	0.0707946	3.37405e+06	625	1	0.00552486	0.010989	0.0322581	0.0625	0.1	0.5
		625	1.16	0.0691831	3.29725e+06	625	1	0.00552486	0.010989	0.0322581	0.0625	0.1	0.5			tinfusion	Supersaturation
		625	1.17	0.0676083	3.22219e+06	625	1	0.00552486	0.010989	0.0322581	0.0625	0.1	0.5			1	53.7787
		625	1.18	0.0660693	3.14885e+06	625	1	0.00552486	0.010989	0.0322581	0.0625	0.1	0.5			3	10.7557
		625	1.19	0.0645654	3.07717e+06	625										5	6.72233
		625	1.2	0.0630957	3.00712e+06	625										10	3.46959
		625	1.21	0.0616595	2.93867e+06	625										30	1.18195
		625	1.22	0.060256	2.87178e+06	625										60	0.59424
		625	1.23	0.0588844	2.80641e+06	625
		625	1.24	0.057544	2.74253e+06	625
		625	1.25	0.0562341	2.6801e+06	625
		625	1.26	0.0549541	2.6191e+06	625
		625	1.27	0.0537032	2.55948e+06	625
		625	1.28	0.0524807	2.50122e+06	625
		625	1.29	0.0512861	2.44428e+06	625
		625	1.3	0.0501187	2.38864e+06	625
		625	1.31	0.0489779	2.33427e+06	625
		625	1.32	0.047863	2.28114e+06	625
		625	1.33	0.0467735	2.22921e+06	625
		625	1.34	0.0457088	2.17847e+06	625
		625	1.35	0.0446684	2.12888e+06	625
		625	1.36	0.0436516	2.08042e+06	625
		625	1.37	0.042658	2.03307e+06	625
		625	1.38	0.0416869	1.98679e+06	625
		625	1.39	0.040738	1.94156e+06	625
		625	1.4	0.0398107	1.89737e+06	625
		625	1.41	0.0389045	1.85418e+06	625
		625	1.42	0.0380189	1.81197e+06	625
		625	1.43	0.0371535	1.77073e+06	625
		625	1.44	0.0363078	1.73042e+06	625
		625	1.45	0.0354813	1.69103e+06	625
		625	1.46	0.0346737	1.65254e+06	625
		625	1.47	0.0338844	1.61492e+06	625
		625	1.48	0.0331131	1.57816e+06	625
		625	1.49	0.0323594	1.54224e+06	625
		625	1.5	0.0316228	1.50713e+06	625
		625	1.51	0.030903	1.47283e+06	625
		625	1.52	0.0301995	1.4393e+06	625
		625	1.53	0.0295121	1.40654e+06	625
		625	1.54	0.0288403	1.37452e+06	625
		625	1.55	0.0281838	1.34323e+06	625
		625	1.56	0.0275423	1.31266e+06	625
		625	1.57	0.0269153	1.28278e+06	625
		625	1.58	0.0263027	1.25358e+06	625
		625	1.59	0.025704	1.22504e+06	625
		625	1.6	0.0251189	1.19716e+06	625
		625	1.61	0.0245471	1.16991e+06	625
		625	1.62	0.0239883	1.14328e+06	625
		625	1.63	0.0234423	1.11725e+06	625
		625	1.64	0.0229087	1.09182e+06	625
		625	1.65	0.0223872	1.06697e+06	625
		625	1.66	0.0218776	1.04268e+06	625
		625	1.67	0.0213796	1.01895e+06	625
		625	1.68	0.020893	995753	625
		625	1.69	0.0204174	973087	625
		625	1.7	0.0199526	950937	625
		625	1.71	0.0194984	929291	625
		625	1.72	0.0190546	908137	625
		625	1.73	0.0186209	887466	625
		625	1.74	0.018197	867264	625
		625	1.75	0.0177828	847523	625
		625	1.76	0.017378	828231	625
		625	1.77	0.0169824	809378	625
		625	1.78	0.0165959	790955	625
		625	1.79	0.0162181	772950	625
		625	1.8	0.0158489	755356	625
		625	1.81	0.0154882	738162	625
		625	1.82	0.0151356	721359	625
		625	1.83	0.0147911	704939	625
		625	1.84	0.0144544	688893	625
		625	1.85	0.0141254	673212	625
		625	1.86	0.0138038	657888	625
		625	1.87	0.0134896	642912	625
		625	1.88	0.0131826	628278	625
		625	1.89	0.0128825	613976	625
		625	1.9	0.0125893	600001	625
		625	1.91	0.0123027	586343	625
		625	1.92	0.0120226	572996	625
		625	1.93	0.011749	559953	625
		625	1.94	0.0114815	547207	625
		625	1.95	0.0112202	534751	625
		625	1.96	0.0109648	522579	625
		625	1.97	0.0107152	510683	625
		625	1.98	0.0104713	499059	625
		625	1.99	0.0102329	487699	625
		625	2	0.01	476598	625
		625	2.01	0.00977237	465749	625
		625	2.02	0.00954993	455147	625
		625	2.03	0.00933254	444787	625
		625	2.04	0.00912011	434662	625
		625	2.05	0.00891251	424768	625
		625	2.06	0.00870964	415099	625
		625	2.07	0.00851138	405650	625
		625	2.08	0.00831764	396417	625
		625	2.09	0.00812831	387393	625
		625	2.1	0.00794328	378575	625
		625	2.11	0.00776247	369958	625
		625	2.12	0.00758578	361536	625
		625	2.13	0.0074131	353307	625
		625	2.14	0.00724436	345265	625
		625	2.15	0.00707946	337405	625
		625	2.16	0.00691831	329725	625
		625	2.17	0.00676083	322220	625
		625	2.18	0.00660693	314885	625
		625	2.19	0.00645654	307717	625
		625	2.2	0.00630957	300713	625
		625	2.21	0.00616595	293868	625
		625	2.22	0.0060256	287179	625
		625	2.23	0.00588844	280642	625
		625	2.24	0.0057544	274254	625
		625	2.25	0.00562341	268011	625
		625	2.26	0.00549541	261910	625
		625	2.27	0.00537032	255948	625
		625	2.28	0.00524807	250122	625
		625	2.29	0.00512861	244429	625
		625	2.3	0.00501187	238865	625
		625	2.31	0.00489779	233428	625
		625	2.32	0.0047863	228114	625
		625	2.33	0.00467735	222922	625
		625	2.34	0.00457088	217847	625
		625	2.35	0.00446684	212889	625
		625	2.36	0.00436516	208043	625
		625	2.37	0.0042658	203307	625
		625	2.38	0.00416869	198679	625
		625	2.39	0.0040738	194157	625
		625	2.4	0.00398107	189737	625
		625	2.41	0.00389045	185418	625
		625	2.42	0.00380189	181198	625
		625	2.43	0.00371535	177073	625
		625	2.44	0.00363078	173042	625
		625	2.45	0.00354813	169104	625
		625	2.46	0.00346737	165254	625
		625	2.47	0.00338844	161493	625
		625	2.48	0.00331131	157817	625
		625	2.49	0.00323594	154224	625
		625	2.5	0.00316228	150714	625
		625	2.51	0.0030903	147283	625
		625	2.52	0.00301995	143931	625
		625	2.53	0.00295121	140654	625
		625	2.54	0.00288403	137453	625
		625	2.55	0.00281838	134324	625
		625	2.56	0.00275423	131266	625
		625	2.57	0.00269153	128278	625
		625	2.58	0.00263027	125358	625
		625	2.59	0.0025704	122505	625
		625	2.6	0.00251189	119716	625
		625	2.61	0.00245471	116991	625
		625	2.62	0.00239883	114328	625
		625	2.63	0.00234423	111726	625
		625	2.64	0.00229087	109183	625
		625	2.65	0.00223872	106697	625
		625	2.66	0.00218776	104269	625
		625	2.67	0.00213796	101895	625
		625	2.68	0.0020893	99575.8	625
		625	2.69	0.00204174	97309.2	625
		625	2.7	0.00199526	95094.2	625
		625	2.71	0.00194984	92929.6	625
		625	2.72	0.00190546	90814.3	625
		625	2.73	0.00186209	88747.1	625
		625	2.74	0.0018197	86727	625
		625	2.75	0.00177828	84752.9	625
		625	2.76	0.0017378	82823.7	625
		625	2.77	0.00169824	80938.4	625
		625	2.78	0.00165959	79096	625
		625	2.79	0.00162181	77295.6	625
		625	2.8	0.00158489	75536.1	625
		625	2.81	0.00154882	73816.7	625
		625	2.82	0.00151356	72136.5	625
		625	2.83	0.00147911	70494.5	625
		625	2.84	0.00144544	68889.8	625
		625	2.85	0.00141254	67321.7	625
		625	2.86	0.00138038	65789.3	625
		625	2.87	0.00134896	64291.8	625
		625	2.88	0.00131826	62828.3	625
		625	2.89	0.00128825	61398.2	625
		625	2.9	0.00125893	60000.6	625
		625	2.91	0.00123027	58634.8	625
		625	2.92	0.00120226	57300.2	625
		625	2.93	0.0011749	55995.9	625
		625	2.94	0.00114815	54721.3	625
		625	2.95	0.00112202	53475.7	625
		625	2.96	0.00109648	52258.4	625
		625	2.97	0.00107152	51068.9	625
		625	2.98	0.00104713	49906.4	625
		625	2.99	0.00102329	48770.4	625
		625	3	0.001	47660.3	625
		625	3.01	0.000977237	46575.4	625
		625	3.02	0.000954993	45515.3	625
		625	3.03	0.000933254	44479.2	625
		625	3.04	0.000912011	43466.8	625
		625	3.05	0.000891251	42477.3	625
		625	3.06	0.000870964	41510.5	625
		625	3.07	0.000851138	40565.6	625
		625	3.08	0.000831764	39642.2	625
		625	3.09	0.000812831	38739.9	625
		625	3.1	0.000794328	37858	625
		625	3.11	0.000776247	36996.3	625
		625	3.12	0.000758578	36154.2	625
		625	3.13	0.00074131	35331.2	625
		625	3.14	0.000724436	34527	625
		625	3.15	0.000707946	33741.1	625
		625	3.16	0.000691831	32973.1	625
		625	3.17	0.000676083	32222.5	625
		625	3.18	0.000660693	31489	625
		625	3.19	0.000645654	30772.3	625
		625	3.2	0.000630957	30071.8	625
		625	3.21	0.000616595	29387.3	625
		625	3.22	0.00060256	28718.4	625
		625	3.23	0.000588844	28064.7	625
		625	3.24	0.00057544	27425.9	625
		625	3.25	0.000562341	26801.6	625
		625	3.26	0.000549541	26191.5	625
		625	3.27	0.000537032	25595.4	625
		625	3.28	0.000524807	25012.8	625
		625	3.29	0.000512861	24443.4	625
		625	3.3	0.000501187	23887	625
		625	3.31	0.000489779	23343.3	625
		625	3.32	0.00047863	22812	625
		625	3.33	0.000467735	22292.7	625
		625	3.34	0.000457088	21785.3	625
		625	3.35	0.000446684	21289.4	625
		625	3.36	0.000436516	20804.8	625
		625	3.37	0.00042658	20331.2	625
		625	3.38	0.000416869	19868.5	625
		625	3.39	0.00040738	19416.2	625
		625	3.4	0.000398107	18974.3	625
		625	3.41	0.000389045	18542.4	625
		625	3.42	0.000380189	18120.3	625
		625	3.43	0.000371535	17707.9	625
		625	3.44	0.000363078	17304.8	625
		625	3.45	0.000354813	16910.9	625
		625	3.46	0.000346737	16526	625
		625	3.47	0.000338844	16149.8	625
		625	3.48	0.000331131	15782.2	625
		625	3.49	0.000323594	15423	625
		625	3.5	0.000316228	15071.9	625
		625	3.51	0.00030903	14728.9	625
		625	3.52	0.000301995	14393.6	625
		625	3.53	0.000295121	14066	625
		625	3.54	0.000288403	13745.8	625
		625	3.55	0.000281838	13432.9	625
		625	3.56	0.000275423	13127.2	625
		625	3.57	0.000269153	12828.4	625
		625	3.58	0.000263027	12536.4	625
		625	3.59	0.00025704	12251	625
		625	3.6	0.000251189	11972.2	625
		625	3.61	0.000245471	11699.7	625
		625	3.62	0.000239883	11433.4	625
		625	3.63	0.000234423	11173.1	625
		625	3.64	0.000229087	10918.8	625
		625	3.65	0.000223872	10670.3	625
		625	3.66	0.000218776	10427.4	625
		625	3.67	0.000213796	10190.1	625
		625	3.68	0.00020893	9958.12	625
		625	3.69	0.000204174	9731.46	625
		625	3.7	0.000199526	9509.96	625
		625	3.71	0.000194984	9293.5	625
		625	3.72	0.000190546	9081.97	625
		625	3.73	0.000186209	8875.25	625
		625	3.74	0.00018197	8673.24	625
		625	3.75	0.000177828	8475.83	625
		625	3.76	0.00017378	8282.91	625
		625	3.77	0.000169824	8094.38	625
		625	3.78	0.000165959	7910.14	625
		625	3.79	0.000162181	7730.1	625
		625	3.8	0.000158489	7554.15	625
		625	3.81	0.000154882	7382.21	625
		625	3.82	0.000151356	7214.19	625
		625	3.83	0.000147911	7049.99	625
		625	3.84	0.000144544	6889.52	625
		625	3.85	0.000141254	6732.71	625
		625	3.86	0.000138038	6579.47	625
		625	3.87	0.000134896	6429.72	625
		625	3.88	0.000131826	6283.37	625
		625	3.89	0.000128825	6140.36	625
		625	3.9	0.000125893	6000.6	625
		625	3.91	0.000123027	5864.02	625
		625	3.92	0.000120226	5730.56	625
		625	3.93	0.00011749	5600.13	625
		625	3.94	0.000114815	5472.67	625
		625	3.95	0.000112202	5348.11	625
		625	3.96	0.000109648	5226.38	625
		625	3.97	0.000107152	5107.43	625
		625	3.98	0.000104713	4991.18	625
		625	3.99	0.000102329	4877.58	625
		625	4	0.0001	4766.57	625
		625	4.01	9.77237e-05	4658.08	625
		625	4.02	9.54993e-05	4552.07	625
		625	4.03	9.33254e-05	4448.46	625
		625	4.04	9.12011e-05	4347.22	625
		625	4.05	8.91251e-05	4248.27	625
		625	4.06	8.70964e-05	4151.59	625
		625	4.07	8.51138e-05	4057.1	625
		625	4.08	8.31764e-05	3964.76	625
		625	4.09	8.12831e-05	3874.53	625
		625	4.1	7.94328e-05	3786.34	625
		625	4.11	7.76247e-05	3700.17	625
		625	4.12	7.58578e-05	3615.96	625
		625	4.13	7.4131e-05	3533.66
		625	4.14	7.24436e-05	3453.24
		625	4.15	7.07946e-05	3374.65
		625	4.16	6.91831e-05	3297.85
		625	4.17	6.76083e-05	3222.79
		625	4.18	6.60693e-05	3149.44
		625	4.19	6.45654e-05	3077.77
		625	4.2	6.30957e-05	3007.72
		625	4.21	6.16595e-05	2939.27
		625	4.22	6.0256e-05	2872.38
		625	4.23	5.88844e-05	2807.01
		625	4.24	5.7544e-05	2743.13
		625	4.25	5.62341e-05	2680.7
		625	4.26	5.49541e-05	2619.69
		625	4.27	5.37032e-05	2560.08
		625	4.28	5.24807e-05	2501.82
		625	4.29	5.12861e-05	2444.88
		625	4.3	5.01187e-05	2389.24
		625	4.31	4.89779e-05	2334.87
		625	4.32	4.7863e-05	2281.74
		625	4.33	4.67735e-05	2229.81
		625	4.34	4.57088e-05	2179.07
		625	4.35	4.46684e-05	2129.48
		625	4.36	4.36516e-05	2081.02
		625	4.37	4.2658e-05	2033.66
		625	4.38	4.16869e-05	1987.39
		625	4.39	4.0738e-05	1942.16
		625	4.4	3.98107e-05	1897.97
		625	4.41	3.89045e-05	1854.78
		625	4.42	3.80189e-05	1812.57
		625	4.43	3.71535e-05	1771.33
		625	4.44	3.63078e-05	1731.02
		625	4.45	3.54813e-05	1691.63
		625	4.46	3.46737e-05	1653.14
		625	4.47	3.38844e-05	1615.52
		625	4.48	3.31131e-05	1578.76
		625	4.49	3.23594e-05	1542.84
		625	4.5	3.16228e-05	1507.73
		625	4.51	3.0903e-05	1473.43
		625	4.52	3.01995e-05	1439.9
		625	4.53	2.95121e-05	1407.14
		625	4.54	2.88403e-05	1375.12
		625	4.55	2.81838e-05	1343.83
		625	4.56	2.75423e-05	1313.26
		625	4.57	2.69153e-05	1283.38
		625	4.58	2.63027e-05	1254.18
		625	4.59	2.5704e-05	1225.64
		625	4.6	2.51189e-05	1197.76
		625	4.61	2.45471e-05	1170.51
		625	4.62	2.39883e-05	1143.88
		625	4.63	2.34423e-05	1117.85
		625	4.64	2.29087e-05	1092.42
		625	4.65	2.23872e-05	1067.57
		625	4.66	2.18776e-05	1043.28
		625	4.67	2.13796e-05	1019.55
		625	4.68	2.0893e-05	996.352
		625	4.69	2.04174e-05	973.686
		625	4.7	1.99526e-05	951.536
		625	4.71	1.94984e-05	929.89
		625	4.72	1.90546e-05	908.737
		625	4.73	1.86209e-05	888.065
		625	4.74	1.8197e-05	867.864
		625	4.75	1.77828e-05	848.123
		625	4.76	1.7378e-05	828.831
		625	4.77	1.69824e-05	809.978
		625	4.78	1.65959e-05	791.554
		625	4.79	1.62181e-05	773.55
		625	4.8	1.58489e-05	755.955
		625	4.81	1.54882e-05	738.761
		625	4.82	1.51356e-05	721.959
		625	4.83	1.47911e-05	705.539
		625	4.84	1.44544e-05	689.492
		625	4.85	1.41254e-05	673.811
		625	4.86	1.38038e-05	658.487
		625	4.87	1.34896e-05	643.512
		625	4.88	1.31826e-05	628.877
		625	4.89	1.28825e-05	614.576
		625	4.9	1.25893e-05	600.6
		625	4.91	1.23027e-05	586.942
		625	4.92	1.20226e-05	573.596
		625	4.93	1.1749e-05	560.553
		625	4.94	1.14815e-05	547.807
		625	4.95	1.12202e-05	535.351
		625	4.96	1.09648e-05	523.178
		625	4.97	1.07152e-05	511.283
		625	4.98	1.04713e-05	499.658
		625	4.99	1.02329e-05	488.298
		625	5	1e-05	477.197
		625	5.01	9.77237e-06	466.348
		625	5.02	9.54993e-06	455.747
		625	5.03	9.33254e-06	445.386
		625	5.04	9.12011e-06	435.262
		625	5.05	8.91251e-06	425.367
		625	5.06	8.70964e-06	415.699
		625	5.07	8.51138e-06	406.25
		625	5.08	8.31764e-06	397.016
		625	5.09	8.12831e-06	387.993
		625	5.1	7.94328e-06	379.174
		625	5.11	7.76247e-06	370.557
		625	5.12	7.58578e-06	362.136
		625	5.13	7.4131e-06	353.906
		625	5.14	7.24436e-06	345.864
		625	5.15	7.07946e-06	338.005
		625	5.16	6.91831e-06	330.325
		625	5.17	6.76083e-06	322.819
		625	5.18	6.60693e-06	315.484
		625	5.19	6.45654e-06	308.317
		625	5.2	6.30957e-06	301.312
		625	5.21	6.16595e-06	294.467
		625	5.22	6.0256e-06	287.778
		625	5.23	5.88844e-06	281.241
		625	5.24	5.7544e-06	274.853
		625	5.25	5.62341e-06	268.61
		625	5.26	5.49541e-06	262.509
		625	5.27	5.37032e-06	256.548
		625	5.28	5.24807e-06	250.722
		625	5.29	5.12861e-06	245.028
		625	5.3	5.01187e-06	239.464
		625	5.31	4.89779e-06	234.027
		625	5.32	4.7863e-06	228.714
		625	5.33	4.67735e-06	223.521
		625	5.34	4.57088e-06	218.447
		625	5.35	4.46684e-06	213.488
		625	5.36	4.36516e-06	208.642
		625	5.37	4.2658e-06	203.906
		625	5.38	4.16869e-06	199.279
		625	5.39	4.0738e-06	194.756
		625	5.4	3.98107e-06	190.337
		625	5.41	3.89045e-06	186.018
		625	5.42	3.80189e-06	181.797
		625	5.43	3.71535e-06	177.673
		625	5.44	3.63078e-06	173.642
		625	5.45	3.54813e-06	169.703
		625	5.46	3.46737e-06	165.854
		625	5.47	3.38844e-06	162.092
		625	5.48	3.31131e-06	158.416
		625	5.49	3.23594e-06	154.824
		625	5.5	3.16228e-06	151.313
		625	5.51	3.0903e-06	147.883
		625	5.52	3.01995e-06	144.53
		625	5.53	2.95121e-06	141.254
		625	5.54	2.88403e-06	138.052
		625	5.55	2.81838e-06	134.923
		625	5.56	2.75423e-06	131.866
		625	5.57	2.69153e-06	128.878
		625	5.58	2.63027e-06	125.958
		625	5.59	2.5704e-06	123.104
		625	5.6	2.51189e-06	120.316
		625	5.61	2.45471e-06	117.591
		625	5.62	2.39883e-06	114.928
		625	5.63	2.34423e-06	112.325
		625	5.64	2.29087e-06	109.782
		625	5.65	2.23872e-06	107.297
		625	5.66	2.18776e-06	104.868
		625	5.67	2.13796e-06	102.495
		625	5.68	2.0893e-06	100.175
		625	5.69	2.04174e-06	97.9086
		625	5.7	1.99526e-06	95.6936
		625	5.71	1.94984e-06	93.529
		625	5.72	1.90546e-06	91.4137
		625	5.73	1.86209e-06	89.3465
		625	5.74	1.8197e-06	87.3264
		625	5.75	1.77828e-06	85.3523
		625	5.76	1.7378e-06	83.4231
		625	5.77	1.69824e-06	81.5378
		625	5.78	1.65959e-06	79.6954
		625	5.79	1.62181e-06	77.895
		625	5.8	1.58489e-06	76.1355
		625	5.81	1.54882e-06	74.4161
		625	5.82	1.51356e-06	72.7359
		625	5.83	1.47911e-06	71.0939
		625	5.84	1.44544e-06	69.4892
		625	5.85	1.41254e-06	67.9211
		625	5.86	1.38038e-06	66.3887
		625	5.87	1.34896e-06	64.8912
		625	5.88	1.31826e-06	63.4277
		625	5.89	1.28825e-06	61.9976
		625	5.9	1.25893e-06	60.6
		625	5.91	1.23027e-06	59.2342
		625	5.92	1.20226e-06	57.8996
		625	5.93	1.1749e-06	56.5953
		625	5.94	1.14815e-06	55.3207
		625	5.95	1.12202e-06	54.0751
		625	5.96	1.09648e-06	52.8578
		625	5.97	1.07152e-06	51.6683
		625	5.98	1.04713e-06	50.5058
		625	5.99	1.02329e-06	49.3698
		625	6	1e-06	48.2597
		625	6.01	9.77237e-07	47.1748
		625	6.02	9.54993e-07	46.1147
		625	6.03	9.33254e-07	45.0786
		625	6.04	9.12011e-07	44.0662
		625	6.05	8.91251e-07	43.0767
		625	6.06	8.70964e-07	42.1099
		625	6.07	8.51138e-07	41.165
		625	6.08	8.31764e-07	40.2416
		625	6.09	8.12831e-07	39.3393
		625	6.1	7.94328e-07	38.4574
		625	6.11	7.76247e-07	37.5957
		625	6.12	7.58578e-07	36.7536
		625	6.13	7.4131e-07	35.9306
		625	6.14	7.24436e-07	35.1264
		625	6.15	7.07946e-07	34.3405
		625	6.16	6.91831e-07	33.5725
		625	6.17	6.76083e-07	32.8219
		625	6.18	6.60693e-07	32.0884
		625	6.19	6.45654e-07	31.3717
		625	6.2	6.30957e-07	30.6712
		625	6.21	6.16595e-07	29.9867
		625	6.22	6.0256e-07	29.3178
		625	6.23	5.88844e-07	28.6641
		625	6.24	5.7544e-07	28.0253
		625	6.25	5.62341e-07	27.401
		625	6.26	5.49541e-07	26.7909
		625	6.27	5.37032e-07	26.1948
		625	6.28	5.24807e-07	25.6122
		625	6.29	5.12861e-07	25.0428
		625	6.3	5.01187e-07	24.4864
		625	6.31	4.89779e-07	23.9427
		625	6.32	4.7863e-07	23.4114
		625	6.33	4.67735e-07	22.8921
		625	6.34	4.57088e-07	22.3847
		625	6.35	4.46684e-07	21.8888
		625	6.36	4.36516e-07	21.4042
		625	6.37	4.2658e-07	20.9306
		625	6.38	4.16869e-07	20.4679
		625	6.39	4.0738e-07	20.0156
		625	6.4	3.98107e-07	19.5737
		625	6.41	3.89045e-07	19.1418
		625	6.42	3.80189e-07	18.7197
		625	6.43	3.71535e-07	18.3073
		625	6.44	3.63078e-07	17.9042
		625	6.45	3.54813e-07	17.5103
		625	6.46	3.46737e-07	17.1254
		625	6.47	3.38844e-07	16.7492
		625	6.48	3.31131e-07	16.3816
		625	6.49	3.23594e-07	16.0224
		625	6.5	3.16228e-07	15.6713
		625	6.51	3.0903e-07	15.3283
		625	6.52	3.01995e-07	14.993
		625	6.53	2.95121e-07	14.6654
		625	6.54	2.88403e-07	14.3452
		625	6.55	2.81838e-07	14.0323
		625	6.56	2.75423e-07	13.7266
		625	6.57	2.69153e-07	13.4278
		625	6.58	2.63027e-07	13.1358
		625	6.59	2.5704e-07	12.8504
		625	6.6	2.51189e-07	12.5716
		625	6.61	2.45471e-07	12.2991
		625	6.62	2.39883e-07	12.0328
		625	6.63	2.34423e-07	11.7725
		625	6.64	2.29087e-07	11.5182
		625	6.65	2.23872e-07	11.2697
		625	6.66	2.18776e-07	11.0268
		625	6.67	2.13796e-07	10.7895
		625	6.68	2.0893e-07	10.5575
		625	6.69	2.04174e-07	10.3309
		625	6.7	1.99526e-07	10.1094
		625	6.71	1.94984e-07	9.8929
		625	6.72	1.90546e-07	9.68137
		625	6.73	1.86209e-07	9.47465
		625	6.74	1.8197e-07	9.27264
		625	6.75	1.77828e-07	9.07523
		625	6.76	1.7378e-07	8.88231
		625	6.77	1.69824e-07	8.69378
		625	6.78	1.65959e-07	8.50954
		625	6.79	1.62181e-07	8.3295
		625	6.8	1.58489e-07	8.15355
		625	6.81	1.54882e-07	7.98161
		625	6.82	1.51356e-07	7.81359
		625	6.83	1.47911e-07	7.64939
		625	6.84	1.44544e-07	7.48892
		625	6.85	1.41254e-07	7.33211
		625	6.86	1.38038e-07	7.17887
		625	6.87	1.34896e-07	7.02912
		625	6.88	1.31826e-07	6.88277
		625	6.89	1.28825e-07	6.73976
		625	6.9	1.25893e-07	6.6
		625	6.91	1.23027e-07	6.46342
		625	6.92	1.20226e-07	6.32996
		625	6.93	1.1749e-07	6.19953
		625	6.94	1.14815e-07	6.07207
		625	6.95	1.12202e-07	5.94751
		625	6.96	1.09648e-07	5.82578
		625	6.97	1.07152e-07	5.70683
		625	6.98	1.04713e-07	5.59058
		625	6.99	1.02329e-07	5.47698
		625	7	1e-07	5.36597
		625	7.01	9.77237e-08	5.25748
		625	7.02	9.54993e-08	5.15147
		625	7.03	9.33254e-08	5.04786
		625	7.04	9.12011e-08	4.94662
		625	7.05	8.91251e-08	4.84767
		625	7.06	8.70964e-08	4.75099
		625	7.07	8.51138e-08	4.6565
		625	7.08	8.31764e-08	4.56416
		625	7.09	8.12831e-08	4.47393
		625	7.1	7.94328e-08	4.38574
		625	7.11	7.76247e-08	4.29957
		625	7.12	7.58578e-08	4.21536
		625	7.13	7.4131e-08	4.13306
		625	7.14	7.24436e-08	4.05264
		625	7.15	7.07946e-08	3.97405
		625	7.16	6.91831e-08	3.89725
		625	7.17	6.76083e-08	3.82219
		625	7.18	6.60693e-08	3.74884
		625	7.19	6.45654e-08	3.67717
		625	7.2	6.30957e-08	3.60712
		625	7.21	6.16595e-08	3.53867
		625	7.22	6.0256e-08	3.47178
		625	7.23	5.88844e-08	3.40641
		625	7.24	5.7544e-08	3.34253
		625	7.25	5.62341e-08	3.2801
		625	7.26	5.49541e-08	3.21909
		625	7.27	5.37032e-08	3.15948
		625	7.28	5.24807e-08	3.10122
		625	7.29	5.12861e-08	3.04428
		625	7.3	5.01187e-08	2.98864
		625	7.31	4.89779e-08	2.93427
		625	7.32	4.7863e-08	2.88114
		625	7.33	4.67735e-08	2.82921
		625	7.34	4.57088e-08	2.77847
		625	7.35	4.46684e-08	2.72888
		625	7.36	4.36516e-08	2.68042
		625	7.37	4.2658e-08	2.63306
		625	7.38	4.16869e-08	2.58679
		625	7.39	4.0738e-08	2.54156
		625	7.4	3.98107e-08	2.49737
		625	7.41	3.89045e-08	2.45418
		625	7.42	3.80189e-08	2.41197
		625	7.43	3.71535e-08	2.37073
		625	7.44	3.63078e-08	2.33042
		625	7.45	3.54813e-08	2.29103
		625	7.46	3.46737e-08	2.25254
		625	7.47	3.38844e-08	2.21492
		625	7.48	3.31131e-08	2.17816
		625	7.49	3.23594e-08	2.14224
		625	7.5	3.16228e-08	2.10713
		625	7.51	3.0903e-08	2.07283
		625	7.52	3.01995e-08	2.0393
		625	7.53	2.95121e-08	2.00654
		625	7.54	2.88403e-08	1.97452
		625	7.55	2.81838e-08	1.94323
		625	7.56	2.75423e-08	1.91266
		625	7.57	2.69153e-08	1.88278
		625	7.58	2.63027e-08	1.85358
		625	7.59	2.5704e-08	1.82504
		625	7.6	2.51189e-08	1.79716
		625	7.61	2.45471e-08	1.76991
		625	7.62	2.39883e-08	1.74328
		625	7.63	2.34423e-08	1.71725
		625	7.64	2.29087e-08	1.69182
		625	7.65	2.23872e-08	1.66697
		625	7.66	2.18776e-08	1.64268
		625	7.67	2.13796e-08	1.61895
		625	7.68	2.0893e-08	1.59575
		625	7.69	2.04174e-08	1.57309
		625	7.7	1.99526e-08	1.55094
		625	7.71	1.94984e-08	1.52929
		625	7.72	1.90546e-08	1.50814
		625	7.73	1.86209e-08	1.48747
		625	7.74	1.8197e-08	1.46726
		625	7.75	1.77828e-08	1.44752
		625	7.76	1.7378e-08	1.42823
		625	7.77	1.69824e-08	1.40938
		625	7.78	1.65959e-08	1.39095
		625	7.79	1.62181e-08	1.37295
		625	7.8	1.58489e-08	1.35536
		625	7.81	1.54882e-08	1.33816
		625	7.82	1.51356e-08	1.32136
		625	7.83	1.47911e-08	1.30494
		625	7.84	1.44544e-08	1.28889
		625	7.85	1.41254e-08	1.27321
		625	7.86	1.38038e-08	1.25789
		625	7.87	1.34896e-08	1.24291
		625	7.88	1.31826e-08	1.22828
		625	7.89	1.28825e-08	1.21398
		625	7.9	1.25893e-08	1.2
		625	7.91	1.23027e-08	1.18634
		625	7.92	1.20226e-08	1.173
		625	7.93	1.1749e-08	1.15995
		625	7.94	1.14815e-08	1.14721
		625	7.95	1.12202e-08	1.13475
		625	7.96	1.09648e-08	1.12258
		625	7.97	1.07152e-08	1.11068
		625	7.98	1.04713e-08	1.09906
		625	7.99	1.02329e-08	1.0877
		625	8	1e-08	1.0766
		625	8.11	7.76247e-09	0.969957
		625	8.12	7.58578e-09	0.961536
		625	8.14	7.24436e-09	0.945264
		625	8.16	6.91831e-09	0.929725
		625	8.18	6.60693e-09	0.914884
		625	8.2	6.30957e-09	0.900712
		625	8.22	6.0256e-09	0.887178
		625	8.24	5.7544e-09	0.874253
		625	8.26	5.49541e-09	0.861909
		625	8.28	5.24807e-09	0.850122
		625	8.3	5.01187e-09	0.838864
		625	8.32	4.7863e-09	0.828114
		625	8.34	4.57088e-09	0.817847
		625	8.36	4.36516e-09	0.808042
		625	8.38	4.16869e-09	0.798679
		625	8.4	3.98107e-09	0.789737
		625	8.42	3.80189e-09	0.781197
		625	8.44	3.63078e-09	0.773042
		625	8.46	3.46737e-09	0.765254
		625	8.48	3.31131e-09	0.757816
		625	8.5	3.16228e-09	0.750713
		625	8.52	3.01995e-09	0.74393
		625	8.54	2.88403e-09	0.737452
		625	8.56	2.75423e-09	0.731266
		625	8.58	2.63027e-09	0.725358
		625	8.6	2.51189e-09	0.719716
		625	8.62	2.39883e-09	0.714328
		625	8.64	2.29087e-09	0.709182
		625	8.66	2.18776e-09	0.704268
		625	8.68	2.0893e-09	0.699575
		625	8.7	1.99526e-09	0.695094
		625	8.72	1.90546e-09	0.690814
		625	8.74	1.8197e-09	0.686726
		625	8.76	1.7378e-09	0.682823
		625	8.78	1.65959e-09	0.679095
		625	8.8	1.58489e-09	0.675536
		625	8.82	1.51356e-09	0.672136
		625	8.84	1.44544e-09	0.668889
		625	8.86	1.38038e-09	0.665789
		625	8.88	1.31826e-09	0.662828
		625	8.9	1.25893e-09	0.66
		625	8.92	1.20226e-09	0.6573
		625	8.94	1.14815e-09	0.654721
		625	8.96	1.09648e-09	0.652258
		625	8.98	1.04713e-09	0.649906
		625	9	1e-09	0.64766
		625	9.12	7.58578e-10	0.636154
		625	9.14	7.24436e-10	0.634526
		625	9.16	6.91831e-10	0.632972
		625	9.18	6.60693e-10	0.631488
		625	9.2	6.30957e-10	0.630071
		625	9.22	6.0256e-10	0.628718
		625	9.24	5.7544e-10	0.627425
		625	9.26	5.49541e-10	0.626191
		625	9.28	5.24807e-10	0.625012
		625	9.3	5.01187e-10	0.623886
		625	9.32	4.7863e-10	0.622811
		625	9.34	4.57088e-10	0.621785
		625	9.36	4.36516e-10	0.620804
		625	9.38	4.16869e-10	0.619868
		625	9.4	3.98107e-10	0.618974
		625	9.42	3.80189e-10	0.61812
		625	9.46	3.46737e-10	0.616525
		625	9.48	3.31131e-10	0.615782
		625	9.5	3.16228e-10	0.615071
		625	9.52	3.01995e-10	0.614393
		625	9.54	2.88403e-10	0.613745
		625	9.55	2.81838e-10	0.613432
		625	9.56	2.75423e-10	0.613127
		625	9.58	2.63027e-10	0.612536
			9.6	2.51189e-10	0.611972
			9.62	2.39883e-10	0.611433
			9.64	2.29087e-10	0.610918
			9.66	2.18776e-10	0.610427
			9.68	2.0893e-10	0.609958
			9.7	1.99526e-10	0.609509
			9.72	1.90546e-10	0.609081
			9.74	1.8197e-10	0.608673
			9.76	1.7378e-10	0.608282
			9.78	1.65959e-10	0.60791
			9.8	1.58489e-10	0.607554
			9.82	1.51356e-10	0.607214
			9.84	1.44544e-10	0.606889
			9.86	1.38038e-10	0.606579
			9.88	1.31826e-10	0.606283
			9.89	1.28825e-10	0.60614
			9.9	1.25893e-10	0.606
			9.94	1.14815e-10	0.605472
			9.96	1.09648e-10	0.605226
			9.98	1.04713e-10	0.604991
			10	1e-10	0.604766
			11	1e-11	0.600477
